# Supplementary material for: A hollow TFG condensate spatially compartmentalizes the early secretory pathway
Source: Nat Commun. 2025 Apr 19;16:3715. doi: 10.1038/s41467-025-59118-1 (PMC12009431; doi:10.1038/s41467-025-59118-1)
Supplement: Supplementary file 4 — Source Data [file 41467_2025_59118_MOESM4_ESM.xlsx]

## Sheet: Fig1
Fig 1B
	Distance(µm)	TANGO1				SEC16				TFG				GM130					FIG 1C									FIG 1G					FIG 1H
	0	0.756467	3.82159	17.6133	12.1876	0.756467	9.00244	33.8896	3.61939	0	10.1005	10.1761	5.4809	2.32435	0	0	0.635759											Endogenous ER/Golgi interface diameters (nm)		Diameter Measurements TFG1-400 in vitro (nm)			phase diagram concentrations (nM)
	0.0788	12.8934	28.4206	42.6336	44.9864	12.8934	49.0768	60.9716	25.9353	2.70345	30.7982	27.7739	25.7114	1.28711	9.02445	7.151	0.954373													1-400	Average: 341 nm		No condensates	58
	0.1576	55.1965	77.5097	76.8052	93.193	55.1965	97.8726	84.6363	71.9616	12.3924	65.589	55.8672	57.1471	0	23.8943	12.7124	1.49888													340	Standard Deviation: 87 nm		Condensates	116
	0.2364	100	100	100	100	100	100	100	100	37.0752	99.2881	86.9673	94.2996	6.52764	42.3584	1.66814	20.7165													330				232
	0.3152	95.231	68.2451	79.4168	58.6058	95.231	60.68	84.1471	70.0006	76.0087	100	100	100	28.38	69.9749	0.705692	72.7183													280			Inverted phase	464
	0.394	39.2382	23.4816	59.8845	21.9716	39.2382	23.4332	64.0569	34.01	100	65.5814	90.9853	70.403	71.6621	96.2389	24.0187	100													280				928
	0.4728	8.02999	2.19039	35.4672	6.96174	8.02999	5.42856	42.5363	13.7658	84.8704	30.5421	50.3832	31.6049	100	100	63.5089	63.9659													380				1856
	0.5516	0	0	20.5282	2.98589	0	0	24.2151	5.60583	47.4929	8.49111	22.041	7.86031	92.1499	86.058	100	26.6711													390
	0.6304	0.0720336	11.6193	6.93941	2.10244	0.0720336	5.76094	6.81143	2.77765	21.6561	1.79486	5.72647	0.802132	62.7701	57.2142	79.3868	7.26428													260
	0.7092	8.50601	32.5486	0	0	8.50601	20.4135	0	0	11.8553	0	0	0	37.1363	26.5156	36.0406	0													220
																														320
																														300
																														360
																														320
																														310
																														460
																														320
																														300
																														400
																														350
																														300
																														240
																														440
																														360
																														320
																														220
																														270
																														310
																														230
																														400
																														320
																														360
																														400
																														380
																														290
																														440
																														360
																														230
																														480
																														250
																														350
																														330
																														460
																														270
																														390
																														290
																														290
																														360
																														420
																														320
																														290
																														340
																														410
																														240
																														350
																														310
																														500
																														290
																														390
																														300
																														240
																														270
																														240
																														270
																														300
																														260
																														240
																														260
																														420
																														340
																														480
																														320
																														380
																														400
																														380
																														380
																														500
																														290
																														360
																														220
																														260
																														250
																														300
																														390
																														290
																														430
																														360
																														310
																														400
																														270
																														200
																														230
																														430
																														210
																														300
																														260
																														210
																														230
																														310
																														280
																														450
																														370
																														350
																														320
																														420
																														270
																														550
																														190
																														350
																														230
																														420
																														270
																														320
																														380
																														360
																														310
																														580
																														470
																														280
																														460
																														250
																														330
																														300
																														360
																														400
																														460
																														330
																														260
																														300
																														220
																														470
																														420
																														400
																														330
																														360
																														320
																														240
																														350
																														330
																														250
																														210
																														330
																														320
																														460
																														390
																														470
																														300
																														290
																														240
																														220
																														420
																														450
																														300
																														420
																														240
																														470
																														300
																														310
																														400
																														450
																														450
																														400
																														310
																														380
																														300
																														380
																														300
																														250
																														550
																														620
																														430
																														300
																														650
																														210
																														430
																														550
																														270
																														270

## Sheet: Fig2
FIG 2B						FIG 2F	Full FRAP
	TFG knock-in endogenous diamter (nm)																																									FIG 2H
	Endogenous Condensate Diameter						0	37275	34470.8	12860.5	24651.6	24965.7	25541.5	8931.06	19081	12023.7	38450.7	19020.8	23908.5	11598.1	9728.35	9510.49	31135.7	16684.7	21546.8	10191.7	9861.81	11667.1	34046.1	22353.7	4882.35	58368.5	36137.4	67148.3	11145	7161.6	8083.7						Left		Middle		Right
	249.2	Average: 362.8					5	13179.9	11084.8	3610.93	6277.14	8210.49	7738.4	2941.11	4385.87	3413.16	8239.41	7886.45	7935.08	3274.06	4548.23	2390.89	5271.64	4588.32	6795.69	4038.54	2545.55	3329.86	6957.63	6880.66	1673.56	11432.3	8742.61	11440.3	5839.4	4041.32	4309.1						0	4715.98	0	4179.41	0	3125.97
	394	Standard Deviation: 77.64					10	16336.6	14193.4	4820.06	8562.11	9835.33	10712.9	4098.63	6264.42	4310.44	10461.2	10410.3	10653	4824.31	5156.28	3168.12	8147.44	6295.12	9060.12	5402.45	3486.61	4487.86	10230.3	8775.57	2207.23	14850.5	10413.9	14057.5	7048.5	4789.98	5532.95						0.0788	5297.91	0.0788	4638.18	0.0788	3203.29
	424.4						15	17422.1	16768	5657.61	10414	11544.5	12606.6	4569.62	7085.9	5110.41	12018.4	11207.3	12197.6	5520.4	5398.02	3634.37	10330.3	7237.64	10267	5751.71	3922.17	4951.84	11743.9	9518.83	2583.43	16146.2	12125.1	15547.8	7367.23	5114.47	6341.91						0.1576	6209.28	0.1576	5231.86	0.1576	3120.98
	284.1						20	18670.7	17906.7	6111.75	11082.8	11822.5	14563.1	4900.52	7822.99	5232.84	13282	11381.7	13509.8	6012.14	5534.47	4029.83	11203.8	7817.85	11631.5	5920.12	4199.16	5789.29	12625.1	10170.5	2842.17	17528.3	12368.9	16433.8	7639.31	5703.76	6319.92						0.2364	7627.62	0.2364	6194.63	0.2364	3188.15
	394						25	19573.5	18809.4	6743.35	11574.2	13381.1	14316.9	4832.63	7987.4	5387.92	13246.1	11747.7	13477	6295.05	5793.87	4196.03	12057.3	8218.5	12036	6211.92	4629.75	6056.68	13710.4	10434.1	3146.45	18696.2	12405.2	17207.8	7863.29	5832.96	6541.37						0.3152	9888.31	0.3152	7558.61	0.3152	3289.36
	222.9						30	19445.2	19459.7	6913.37	12401	13282	15175.5	5125.12	7814.86	6069.75	13277.1	12492.1	14088.6	6234.4	5848.08	4433.5	12729.4	8268.13	12477	6346.9	4505.89	6217.97	14389.2	11052.4	3112.3	18460.6	12509.9	17906.2	7912.07	6081.89	6762.06						0.394	13625	0.394	9622.54	0.394	3314.48
	401.8						35	19337.3	20254.4	5974	13250	13744.7	14741.1	5315.45	8855.1	6686.57	14842.1	13183.1	14637.7	7005.45	5704.51	4750.2	12860.5	7682.8	12847.9	6376.12	4730.18	6513.65	14331.7	11089.2	3346.35	17510.5	12883.3	18364.9	7765.13	5861.48	6342.33						0.4728	18244.5	0.4728	12490.5	0.4728	3262.41
	176.2						40	19558.7	20113.7	6151.13	13324.3	14008.9	15061.7	4540.27	9246.83	6984.02	15881.6	13276.2	15187.8	6481.31	6113.47	4957.34	13279.3	7566.39	13225.5	6528.1	4631.14	6793.18	14867.9	10922.9	3277.68	17435	13215.3	18747.6	7771.44	6005.07	6422.05						0.5516	22270.5	0.5516	15694.4	0.5516	3256.55
	394						44.5	18805.7	18977.7	7594.83	13701.3	14225.2	16756.9	5495.15	8876.96	6712.5	15338.8	13753.7	14437.9	7023.88	5959.03	5044.69	14129.9	8697.58	13774.9	6614.9	5310.73	6816.42	15037.5	11169.9	3323.05	18929.4	13176.6	18867	7746.56	6103.72	6786.48						0.6304	25052	0.6304	18319	0.6304	3446.12
	401.8																																										0.7092	27292.3	0.7092	20500.3	0.7092	3407.44
	284.1						Partial FRAP																																				0.788	29642.4	0.788	21776.2	0.788	3616.73
	394																																										0.8668	31093.5	0.8668	23213.4	0.8668	3886.16
	479.3						Time (s)																																				0.9456	32223.1	0.9456	23571.4	0.9456	4053.73
	324.9						0	181772	132202	107292	69817.2	128031	136641	124372	184280	162957	103135	31552.3	144179	71970.8	100245	148501	41073.5	24381.7	89021.7	80972.8	257717	91211.8	129197	63311.6	104694	38582.6	232725	68260.4	68260.4	54950.8	33549.9	85348.7	21023.1	201184			1.0244	33063.8	1.0244	23325.1	1.0244	4251.85
	324.9						5	112967	78940.4	50110.4	28177.3	74929	81424.5	58433.3	109519	90671.3	33676.7	10893.4	55907	25323.7	37814.7	81212.9	22737.1	8446.37	36204	34349.5	98899.7	28525.7	50539.7	21820.6	38965.9	12686.3	71347.2	22832.8	22832.8	14813.1	12462.2	31100.9	6112.11	56945.5			1.1032	32661.7	1.1032	21978.8	1.1032	4856.47
	401.8						10	128526	91168.3	59165.2	32364.6	88557.1	91279.8	67627.7	129162	107590	39294	12723.3	69010.4	30742.6	44819.9	98811.1	28471.3	10355.8	43855.5	37517.5	113552	35891.5	63197.6	26451.1	47352.4	15807.7	85962.5	27240.6	27240.6	17468.9	16763.2	37504.6	7796	67588.1			1.182	31877.9	1.182	20233.9	1.182	5530.12
	459.5						15	135898	98013.8	63879	34156.6	93208	97063.9	69664.4	138373	117219	41021.3	15092.6	75427.1	32989.5	48144.2	105867	33092.7	12624.4	46942.3	36702.7	122257	38967.6	66920.1	29197.5	51323.4	17560.6	94108.5	31113.2	31113.2	20644	17091.7	42558.3	8764.48	72679.1			1.2608	29298.8	1.2608	19742.5	1.2608	6641.26
	401.8						20	136958	98948.2	66595.5	34532	94767.9	99270.2	70661	141713	122692	48813.7	15890.4	80270.9	34223.1	52080.6	109463	32742.7	12343.9	49540.7	38528.8	128671	40627	71526.8	29356	52345	18115.8	97699	32285.8	32285.8	21820.1	16803.2	44740.2	8859.35	74552.5			1.3396	25372.8	1.3396	20098.9	1.3396	8343.4
	459.5						25	138998	100708	68179.1	35702.7	98678.7	100697	66182.8	142157	127573	50607.5	17352.9	82658.4	35711.6	53273.2	112825	33214.9	13181.2	50038.9	40614.9	131567	41615.4	72897	30099.8	54131.7	18625.5	101363	34773.8	34773.8	23228.2	19197.3	47595.3	9833.9	76693.1			1.4184	20346.9	1.4184	20647.7	1.4184	11272.2
	352.4						30	138503	101286	68463.5	36328.2	99240	101366	68543.3	145835	129223	51721.3	17501.3	86394.9	36766.3	55160.9	112910	31705.3	13191.3	50438.8	42303.1	132897	42213.5	73951.8	30928	55089	18758.9	103154	37285.2	37285.2	22835.9	18468.8	48965.6	10170.6	76207.3			1.4972	15024.8	1.4972	21352.3	1.4972	15866.5
	324.9						35	140003	102203	70008.5	37054.8	99511.4	101252	67530.3	149117	131630	52142.1	17219.1	87781.3	37777.1	55555.3	113132	30365.3	14159.9	50619.1	44182.7	130130	43103.2	75708.2	31377.2	53123.7	19240.9	104113	39187.7	39187.7	22820.2	20614.2	47559.7	10465.7	76953.7			1.576	10884.9	1.576	22476	1.576	21867.7
	352.4						40	140190	102849	70527.5	37087.1	100164	101620	70164.6	150581	132643	52114	17489.9	89986.7	38899.4	57136.6	114680	29690.1	14878.3	51241.6	45088.6	132897	43946.9	75046.1	31623.8	55402.5	18834.5	103214	39303.4	39303.4	23827.8	22486.1	51233.9	10589.2	77514.7			1.6548	8918.05	1.6548	23567.4	1.6548	27362.6
	284.1						44.5	139875	103468	70888.5	37007	101117	101107	73601.7	150140	131806	50767.7	18043.3	91807.6	39096.4	58806.4	114845	29029.5	13510.5	50990.9	46392.6	137101	44498.3	73394.1	32107.5	56056.4	19281.8	102857	39985.9	39985.9	24524.3	21538.1	52314.8	10503	77628.2			1.7336	8362.06	1.7336	25342	1.7336	30995.1
	334.3																																										1.8124	8957.25	1.8124	27187.7	1.8124	33914.8
	324.9																																										1.8912	11382.6	1.8912	28477.4	1.8912	35480.7
	504.6																																										1.97	15504.5	1.97	29581.4	1.97	37081.7
	459.5																																										2.0488	20378.5	2.0488	30515.3	2.0488	38278.6
	324.9																																										2.1276	24116.9	2.1276	32477.2	2.1276	40031
	424.3																																										2.2064	26885.6	2.2064	33809.6	2.2064	41045.8
	324.9																																										2.2852	28705	2.2852	34692.6	2.2852	40571.2
																																											2.364	29646.2	2.364	35424.4	2.364	40743.5
																																											2.4428	29446.5	2.4428	35259.2	2.4428	40339
																																											2.5216	28133.7	2.5216	34464.7	2.5216	38798.6
																																											2.6004	25680.1	2.6004	32683.2	2.6004	36246.8
																																											2.6792	21201.2	2.6792	30111.9	2.6792	32953.4
																																											2.758	15792.3	2.758	26465.1	2.758	28715.1
																																											2.8368	10942.2	2.8368	22441.6	2.8368	23354.7
																																											2.9156	7444.08	2.9156	17341.5	2.9156	16599.9
																																											2.9944	5673.36	2.9944	12408.2	2.9944	11286.3
																																											3.0732	4543.66	3.0732	8442.24	3.0732	7964.47
																																											3.152	3889.45	3.152	6144.31	3.152	6327.43
																																											3.2308	3707.36	3.2308	4958.67	3.2308	5130.15
																																											3.3096	3410.42	3.3096	4109.49	3.3096	4237.97
																																											3.3884	3238.15	3.3884	3775.75	3.3884	3906.84

## Sheet: Fig3
FIG 3D
	Uncropped phos-tag blots

## Sheet: Fig4
FIG 4C													FIG 4H
	TFG Truncation Diameters (nm)												Condensate circularity
	124-240		124-161		162-240		241-359		360-400				30C		35C		40C
	180	Average: 288.7	410	Average: 334.3	270	Average: 357.2	260	Average: 377.2	590	Average: 400.5			0.953739	Average: 0.7971	0.924786	Average: 0.7228	0.613271	Average: 0.5187
	250	Std. Dev: 77.52	250	Std. Dev: 81.96	390	Std. Dev: 99.15	320	Std. Dev: 82.11	700	Std. Dev: 98.65			0.84596	Std. Dev: 0.1379	0.666103	Std. Dev: 0.1744	0.340713	Std. Dev: 0.2193
	290		350		520		420		380				0.854664		0.62		0.257959
	220		310		400		260		460				0.720332		0.835237		0.93282
	230		290		450		330		510				0.668868		0.831809		0.920908
	270		410		400		420		360				0.523477		0.964179		0.373939
	390		380		370		390		270				0.876339		0.700959		0.226722
	170		280		300		440		500				0.881864		0.677749		0.428367
	320		360		190		460		510				0.635282		0.764622		0.601995
	160		350		400		330		380				0.933029		0.885457		0.778173
	210		260		400		260		270				0.882545		0.855767		0.233032
	220		250		180		210		600				0.692308		0.488988		0.392044
	260		340		420		360		550				0.931206		0.33553		0.477944
	220		220		320		270		370				0.660682		0.712		0.624272
	290		250		200		300		220				0.545383		0.893246		0.719603
	270		430		190		310		350				0.837629		0.961478		0.458642
	220		320		240		430		440				0.69789		0.850932		0.744382
	320		310		410		430		280				0.958888		0.60928		0.812921
	250		300		300		420		320				0.661521		0.74929		0.790075
	170		270		470		460		410				0.878338		0.844615		0.254009
	520		270		380		530		300				0.521282		0.593216		0.839019
	270		530		400		450		340				0.768861		0.782822		0.859492
	190		290		300		370		470				0.989121		0.303851		0.408784
	230		310		530		310		460				0.81886		0.751853		0.419286
	260		300		400		350		440				0.867832		0.518797		0.40972
	280		400		300		470		410				0.935124		0.700964		0.331197
	240		160		460		450		410				0.788906		0.406057		0.446462
	300		190		180		350		380				0.940243		0.905033		0.250434
	250		360		500		400		370				0.813733		0.675429		0.609573
	300		290		500		230		520				0.981278		0.884806		0.256184
	270		270		450		380		640				0.848745		0.599873		0.449144
	300		230		600		390		380				0.786597		0.670465		0.18755
	250		280		400		300		480				0.928034		0.701829		0.917489
	330		360		290		440		260				0.96582		0.380208		0.328981
	250		330		390		490		190				0.568509		0.635523		0.690428
	170		530		300		370		340				0.873494		0.858247		0.441979
	310		220		260		290		630				0.720996		0.668718		0.42761
	220		380		320		300		480				0.577172		0.928511		0.584359
	250		290		390		390		550				0.673493		0.931979		0.428623
	290		490		350		260		510				0.875223		0.84101		0.477961
	300		360		400		350		340
	230		400		260		500		420
	320		390		310		380		380
	290		440		330		350		400
	230		260		460		410		510
	260		380		520		410		370
	190		350		400		350		450
	530		300		260		380		540
	320		250		300		400		360
	190		330		540		410		430
	170		300		480		450		380
	380		250		350		350		320
	280		320		270		540		380
	330		450		300		360		460
	340		370		310		390		450
	290		290		250		500		450
	200		420		300		480		290
	220		390		460		280		320
	280		380		350		440		490
	170		570		650		400		460
	500		350		290		380		360
	300		420		300		230		370
	280		290		480		400		340
	280		250		220		470		540
	270		400		350		390		250
	300		320		400		230		510
	160		380		280		190		520
	220		440		480		410		360
	310		240		390		380		280
	310		350		250		550		510
	190		200		440		420		380
	400		290		250		220		330
	440		460		360		460		360
	240		470		370		440		360
	300		290		380		400		370
	310		250		470		270		350
	250		250		400		370		530
	410		390		230		450		320
	180		350		300		490		370
	380				200		200		400
	350				290		380		300
	390				300		300		300
	390				370		420		270
	330				290		420		400
	230				360		280		280
	300				250		250		540
	310						370		450
	300						440		410
	250						460		280
	250						400		220
	340						490		360
	300						400		500
	340						390		380
	360								400
	440								430
	290								280
	390								470
	310								400
	260								320
	190								370
	310								450
	190								380
	220								420
	200								380
	380								250
	330								230
	370								340
	230
	250
	230
	470
	300
	400
	360
	340
	450
	340
	300
	380
	220
	290
	380
	240
	360

## Sheet: Fig5
FIG 5B					FIG 5C
	Pore Diameter 162-240 (nm)				TFG 185-240 155kDa Line Scan				TFG 185-240 500kDa Line Scan				TFG 185-240 No Stickers 155kDa Line Scan				TFG 185-240 No Stickers 500kDa Line Scan
	Pore Diameter				Distance (µm)	TFG Normalized Intensity (Arbitrary Units)	155 kDa Dextrans Normalized Line Intensity (Arbitrary Units)		Distance (µm)	TFG Normalized Intensity (Arbitrary Units)	500 kDa Dextrans Normalized Line Intensity (Arbitrary Units)		Distance (µm)	TFG Normalized Intensity (Arbitrary Units)	155 kDa Dextrans Normalized Line Intensity (Arbitrary Units)		Distance (µm)	TFG Normalized Intensity (Arbitrary Units)	500 kDa Dextrans Normalized Line Intensity (Arbitrary Units)
	9.177				0	0	13.1346		0	0	43.8574		0	0.167133	0.47705		0	1.54085	1.29937
	12.079				0.0788	11.2376	4.82053		0.0788	8.82236	100		0.0788	0	0.307676		0.0788	1.47344	1.9358
	7.339				0.1576	36.9136	26.6727		0.1576	31.7235	79.2588		0.1576	1.93343	0		0.1576	2.70837	3.5509
	7.812				0.2364	67.8707	47.8269		0.2364	68.6559	54.7391		0.2364	2.24352	0.614611		0.2364	4.43056	5.43034
	8.128				0.3152	88.6595	57.0862		0.3152	100	33.5122		0.3152	3.54126	1.88685		0.3152	6.41861	8.99229
	10.117				0.394	88.9072	63.5783		0.394	96.4039	24.242		0.394	4.87145	4.28806		0.394	9.78508	13.6065
	12.469				0.4728	67.5666	82.6024		0.4728	83.3063	0		0.4728	7.58843	7.93063		0.4728	13.4764	19.1667
	9.882				0.5516	43.3112	77.7779		0.5516	76.2542	23.4795		0.5516	11.5554	12.3948		0.5516	19.8709	28.6411
	10.375				0.6304	26.4587	100		0.6304	87.489	24.0858		0.6304	20.4257	20.2965		0.6304	31.7261	42.5807
	8.348				0.7092	22.572	93.6048		0.7092	91.1637	53.9945		0.7092	35.6516	34.2178		0.7092	48.8568	59.736
	9.377				0.788	19.92	64.7873		0.788	81.403	73.2108		0.788	54.82	53.4666		0.788	66.2352	77.8525
	5.576				0.8668	24.405	42.3549		0.8668	53.6226	26.5116		0.8668	72.6374	71.8002		0.8668	82.7398	89.2559
	13.617				0.9456	46.6056	38.5004		0.9456	29.4222	42.4708		0.9456	87.0616	86.8147		0.9456	94.8031	96.5331
	9.547				1.0244	74.8497	27.5574		1.0244	18.3413	19.893		1.0244	96.5265	96.7991		1.0244	99.6701	99.4691
	6.994				1.1032	100	25.1572		1.1032	17.7454	8.19614		1.1032	100	100		1.1032	100	100
	9.832				1.182	96.6105	3.07709						1.182	97.5146	98.7085		1.182	97.3656	96.6715
	7.943				1.2608	66.5056	0						1.2608	87.9877	89.6375		1.2608	94.3086	91.0867
	10.73				1.3396	34.2616	1.04252						1.3396	72.1578	74.0352		1.3396	88.5759	84.1894
	13.608				1.4184	13.7536	5.61403						1.4184	53.8242	55.3781		1.4184	79.1426	70.213
	9.752												1.4972	33.5734	35.9263		1.4972	64.9338	53.2711
	8.451												1.576	19.5613	22.4304		1.576	47.4744	34.0114
	7.467												1.6548	12.1536	13.2662		1.6548	29.5857	18.6585
	6.058												1.7336	8.23532	7.45526		1.7336	15.2796	8.21641
	9.718												1.8124	5.64926	5.43634		1.8124	6.20734	3.09294
	6.94												1.8912	4.62416	3.1337		1.8912	2.01897	0.918172
	7.812																1.97	0	0
	8.87
	8.046
	10.544
	10.898
	13.653
	7.733
	7.733
	8.373
	10.263
	8.087
	10.227
	12.617
	11.234
	10.355
	12.147
	12.269
	8.269
	8.87
	10.162
	7.923
	9.018
	10.63
	8.524
	5.081
	8.269
	4.958
	8.348
	10.684
	11.477
	10.917
	6.808
	7.647
	7.339
	9.377
	7.839
	4.595
	6.893
	13.251
	9.163
	9.377
	8.133
	8.046
	7.733
	9.508
	7.759
	8.903
	5.815
	9.163
	12.617
	5.365
	9.495
	6.826
	14.69

## Sheet: Fig6
FIG 6B																FIG 6D
	TFG 162-240 and Ribosomes Line Scans (Top)				TFG 162-240 and Ribosomes Line Scans (Middle)				TFG 162-240 and Ribosomes Line Scans (Bottom)							Counts per µm^2	Control	TFG KD
	Distance (µm)	Ribosome Normalized Line Intensity (Arbitrary Units)	TFG 162-240 Normalized Line Intensity (Arbitrary Units)		Distance (µm)	Ribosome Normalized Line Intensity (Arbitrary Units)	TFG 162-240 Normalized Line Intensity (Arbitrary Units)		Distance (µm)	Ribosome Normalized Line Intensity (Arbitrary Units)	TFG 162-240 Normalized Line Intensity (Arbitrary Units)						5.20291	23.1855
	0	36.7089	0		0	40.5494	5.24576		0	29.0961	0						17.6471	16.5172
	0.0788	25.3165	19.5122		0.0788	54.5303	6.03741		0.0788	23.012	3.80492						12.2249	19.9601
	0.1576	27.8481	33.6585		0.1576	60.2147	1.88986		0.1576	34.7886	5.98678						5.2879	18.5185
	0.2364	41.7722	30.7317		0.2364	75.1703	0		0.2364	47.2321	10.8245						18.1612	22.5734
	0.3152	56.962	13.1707		0.3152	76.2085	0.323084		0.3152	49.889	16.9879						15.3173	19.2555
	0.394	69.6203	8.78049		0.394	39.9993	2.99938		0.394	64.6667	30.5923						10.9961	26.4386
	0.4728	53.1646	20		0.4728	39.4843	4.77417		0.4728	57.8338	72.9179						11.3537	23.5602
	0.5516	26.5823	34.6341		0.5516	60.0255	0.720858		0.5516	56.1559	97.2606						6.98487	15.4578
	0.6304	22.7848	51.2195		0.6304	76.2577	0.668748		0.6304	38.0247	90.5327						17.6817	11.606
	0.7092	27.8481	63.9024		0.7092	100	3.40801		0.7092	17.1831	67.8232						5.14706	26.9179
	0.788	26.5823	72.6829		0.788	90.77	7.55859		0.788	0.170881	37.8309							7.93201
	0.8668	29.1139	72.6829		0.8668	87.7537	11.948		0.8668	0	24.7063
	0.9456	27.8481	55.122		0.9456	79.6001	14.8254		0.9456	2.28198	42.9949
	1.0244	8.86076	35.6098		1.0244	48.0474	30.1297		1.0244	10.1532	79.484
	1.1032	0	38.5366		1.1032	37.0011	60.0393		1.1032	9.19555	100
	1.182	6.32911	55.122		1.182	20.8947	100		1.182	15.123	87.178
	1.2608	16.4557	72.6829		1.2608	18.4992	94.4772		1.2608	47.5347	61.5365
	1.3396	27.8481	94.6341		1.3396	19.9054	61.8562		1.3396	58.6194	46.4041
	1.4184	36.7089	100		1.4184	19.8488	26.8824		1.4184	47.5501	36.0851
	1.4972	26.5823	73.1707		1.4972	14.679	17.0379		1.4972	84.5602	29.6635
	1.576	25.3165	41.9512		1.576	0	22.5577		1.576	100	34.067
	1.6548	32.9114	21.4634		1.6548	11.7856	38.717		1.6548	58.3607	20.9001
	1.7336	26.5823	14.6341		1.7336	22.4114	66.4658		1.7336	52.5959	7.61499
	1.8124	31.6456	16.0976		1.8124	35.316	74.4343		1.8124	64.23	3.2654
	1.8912	31.6456	12.6829		1.8912	43.7418	72.0007		1.8912	28.9229	6.17112
	1.97	40.5063	5.36585		1.97	45.5929	58.6075		1.97	17.971	6.26232
	2.0488	73.4177	2.43902		2.0488	61.0062	42.7968
	2.1276	100	6.82927		2.1276	80.2309	34.0975
	2.2064	91.1392	17.0732		2.2064	85.4131	24.9977
	2.2852	56.962	21.4634		2.2852	72.0267	19.5331
	2.364	41.7722	15.122		2.364	41.29	9.31862
					2.4428	36.6435	6.40348
					2.5216	74.5884	12.447
					2.6004	81.2845	16.7895
					2.6792	54.4998	18.9607
					2.758	41.1075	12.0127
					2.8368	34.4113	1.15641
					2.9156	7.62661	8.5387

## Sheet: SuppFig2
SUPP FIG 2A									SUPP FIG 2B

## Sheet: SuppFig3
SUPP FIG 3B
		KD	Mock
	hr
	0	250000	250000
	24	329000	409000
	48	561000	952000
	72	1230000	2070000
	96	2680000	4630000
SUPP FIG 3D
		TFG KD												mock KD
	time (min)													time (min)
	0	126712074	203861355	61352398	69520113	248232758	341522198	191831765	199538029	147325380				0	233724370	129236026	184826181	211569936	192715940	510843851	222853259	659665782
	5	108673004	191315505	60702684	64492245	242877966	266221987	190877170	187083295	145867184				5	225115328	124589478	213225498	204766843	269193355	491588802	227064775	611306629
	10	107017189	153724015	51828635	63927027	215852180	257020164	200032326	187025853	120919482				10	226334364	119898914	203737385	196921055	270809644	468937391	198916800	541934380
	15	85330542	154602890	51581209	63914152	220705278	241892073	199457465	156380355	120981002				15	165292580	79159263	163548997	141792143	212362462	356108275	134686485	518260763
	20	93134802	148094559	51232425	63340581	213100799	234239753	197684681	156121877	116422876				20	146854001	69740211	153822162	128923517	200235956	312387104	117314643	401155138
	25	93910559	143497783	51185914	63330970	212418213	224175847	197368948	153648393	111830157				25	143306122	69295802	155845928	123711517	192963673	267238806	104396983	329680727
	30	82242272	142034167	51088419	63244699	210651301	217882021	195543935	156657028	133082016				30	148535890	65037047	144847990	117093629	175012729	264624829	93165712	313323333
	35	82268867	127882641	50818971	63193784	191830910	175467904	196107877	156797419	147480677				35	145774020	55521610	131683147	111208888	168343820	239211448	97936607	282042845
	40	83294488	129623597	50808957	62932221	212685938	213271742	197838116	156274001	148408431				40	147087207	55131471	124594010	106355599	167492996	238316924	110551087	246108152
	45	103334939	128989326	50825331	62423274	211206239	209444738	197578195	137277072	149473706				45	134746095	59426932	120699874	107764762	178626418	234423010	107738536	214068896
	50	104276459	129680132	50777912	62899076	210641724	207548064	197540395	137329254	151576999				50	133825752	59526113	121789332	102854329	172721195	203001062	98064400	150766087
	55	104990811	131089918	50719077	62982990	212147458	209156647	197766421	137770850	153219274				55	126241765	57380038	116669534	92425304	173643077	202506066	97372563	158150626
	60	105084157	129501375	50622110	62989659	209495428	206819069	197383955	137593421	153955930				60	120173695	47867942	110095357	90391294	170125173	195413611	96146031	197590941

## Sheet: SuppFig5
SUPP FIG 5a

## Sheet: SuppFig7
SUPP FIG 7D										SUPP FIG 7E
	NONMITOTIC										MITOTIC

[truncated: 5 more sheets: SuppFig9, SuppFig9g, SuppFig12, SuppFig13, SuppFig14]
